# Supplementary material for: Optimizing mesoderm progenitor selection and three-dimensional microniche culture allows highly efficient endothelial differentiation and ischemic tissue repair from human pluripotent stem cells
Source: Stem Cell Res Ther. 2017 Jan 23;8:6. doi: 10.1186/s13287-016-0455-4 (PMC5259899; doi:10.1186/s13287-016-0455-4)
Supplement: Additional file 2: Table S2. — Excel tables for genes significantly upregulated in MESP1+ cells compared with undifferentiated hESCs and genes significantly downregulated in MESP1− cells compared with undifferentiated hESCs. (XLSX 53 kb) [file 13287_2016_455_MOESM2_ESM.xlsx]

## Sheet: Up-regulated
Supplementary Table S2: Up-reguated genes expression in MESP1 positive cells
List of 7 cluster genes
Cluster 1	Cluster 2	Cluster 3	Cluster 4	Cluster 5	Cluster 6	Cluster 7
ABCC4	USP6NL	ALDH1L2	A1BG-AS1	ABCG1	ABHD14A-ACY1	ABCG2
ABLIM1	VAX2	ANAPC1P1	ABCA12	ABHD12B	ACACA	ACPP
ACSL6	VENTX	ANPEP	ABCA4	ACVR1C	ACAP3	ACSF2
ACSM3	WFDC3	ARL4D	ACE	ACVRL1	ACTL10	ACTC1
ACSS3	WHAMMP1	ATRNL1	ACSS2	ADAMTS19	ACTR1B	ADAM29
ADAM20P1	WHAMMP2	BARX1	ADCK5	ADPGK-AS1	ADAMTS3	ADAMTS18
ADAMTS4	ZIC1	BCL6B	ADRA1B	AKAP6	ADRB1	ADAMTS6
ADM5	ZNF385C	BDNF	AGER	ALDH1A2	AFAP1L2	ADCY10P1
ADRA2C	AAED1	BEX5	AGT	ALPK1	AGO3	ADCY7
AFAP1L1	ADAMTS1	C11orf87	AGXT2L2	AMIGO2	AGO4	AHSA2
ALOX12	ADAMTSL2	C12orf68	AMOT	AMN1	ALPK3	AKR1C2
ALOXE3	ADRB2	C1orf95	ANKRD12	ANKRD42	ALX4	ANG
AMHR2	AEBP1	C1QL3	ANKRD36	APLF	AMER3	ANKRD44
ATOH8	AFF3	C1QL4	ANKRD36B	AQP7P1	ANKRD36BP1	AOC4
AVPR2	AKR1E2	C1QTNF3-AMACR	AP5B1	ARHGAP20	ANKRD52	APBB1IP
BAALC	AKT1	CA12	APOBEC3D	ARL17B	ANP32A-IT1	ATG9B
BRI3BP	AMFR	CCDC141	APOBEC3F	ASB4	ANXA2R	B3GNT8
BVES	ANGPTL2	CCNE2	AQP1	ASCL2	APOBEC2	BMP4
C21orf90	ANKMY1	CD96	ARHGAP27	ATP6V1E2	APOBEC3C	BMPER
C2CD2L	ANTXR2	CFC1B	ARHGAP29	B3GALNT2	APOBEC3G	C10orf95
C2orf40	APCDD1	CLDN11	ARID3A	BAZ1A	ARHGAP10	C19orf18
C7orf57	APLNR	CNTFR	ARID5B	BCRP3	ARHGAP31	C1orf140
CCDC140	ARHGDIA	CPLX2	ARL10	BLVRA	ATAT1	C1orf170
CCDC74B	ARSB	CPM	ARPC4-TTLL3	BRD7	ATP11A	C1orf228
CCDC86	ASCL5	CPNE7	ARSI	C15orf26	ATP7A	C20orf166-AS1
CD1D	ASGR1	CYP2J2	ASMTL-AS1	C15orf61	B3GNT5	C21orf37
CD44	ASIC2	DDN	ASMTL-AS1	C19orf73	BACH2	C9orf96
CD74	AXIN2	DDX58	ATF3	C21orf7	BASP1P1	CACNA1C
CD8A	B4GALT4	DES	ATF7IP2	C6orf223	BCORL1	CCBP2
CD93	BACE1	DLL4	ATHL1	C9orf131	BCYRN1	CCDC162P
CDHR1	BAG3	DOC2B	B4GALT1	C9orf47	BIRC7	CCDC3
CDHR2	BAHCC1	DUSP1	BAMBI	CA4	BMI1	CCNB3
CDRT15P1	BBS12	ETV4	BEND3P3	CACNA1I	BRICD5	CDH17
CEP41	BGN	FABP5	BGLAP	CATSPER4	BTN3A3	CELF6
CFC1B	BHLHE22	FAIM2	BHLHE40	CCDC170	BZRAP1-AS1	CERCAM
CHRFAM7A	BICC1	FAM110D	BMP7	CD226	C10orf11	CHRNG
CHST1	BMP1	FAM155A	BTBD18	CD8B	C12orf42	CLCN5
CITED1	BMP6	FAM156B	BTN2A3P	CDADC1	C15orf37	CNTN5
CLDN23	BTG2	FAM163A	C10orf107	CDC14B	C16orf71	COL6A6
CRABP2	C10orf10	FAM27A	C10orf32-AS3MT	CEP112	C16orf93	COX4I2
CTCFL	C10orf118	FAM90A7P	C10orf82	CHL1	C17orf82	CPA6
CXCR4	C19orf38	FAM90A7P	C15orf62	CHRNA2	C1orf213	CPLX1
CYP27B1	C1orf64	FGF1	C20orf96	CHRNA7	C1orf229	CRH
DCHS1	C9orf3	FLT3LG	C22orf23	CHSY3	C5orf24	CSGALNACT1
DCPS	CACTIN-AS1	FOXD2-AS1	C22orf24	CKAP4	C6orf25	CXCR7
DDAH1	CASZ1	FOXS1	C2orf88	CKM	C7	CYP24A1
DEFA6	CCDC53	FZD8	C5orf60	CLPSL1	C7orf61	DACH1
DGKG	CCDC85A	GDF10	C8orf31	CLSTN2	CA8	DDC
DLL3	CCL22	GP1BB	C9orf153	CMKLR1	CAPNS2	DIRAS2
DPEP1	CD6	GPR143	C9orf172	CNPY1	CBFA2T2	DLX1
DYRK3	CDX1	GPR158	CAMK2A	COL6A4P1	CCDC126	DLX3
EBF2	CEBPB	GPR182	CAPN14	COLEC10	CCDC150	DNAAF1
EFCAB5	CEP85L	GRIA1	CASP6	COTL1	CCDC60	DNAH10
EFNA3	CETN4P	GRM3	CCDC116	CPA2	CCND2	DNAH2
EFR3B	CFL2	HAO2	CCDC125	CPA4	CCNO	DNAJC15
ELK3	CHST5	HCK	CCDC19	CPEB2	CD14	DNM1P35
ENPP2	CISH	HIST1H2BG	CCDC57	CSMD3	CD5	DSP
ENTPD1	CKMT2	HIST1H2BI	CCDC92	CTU1	CDH11	DUOX2
EPHA4	COL27A1	HOXA2	CD163	CYP26B1	CDKN1A	DUSP2
ETV5	COL6A1	HR	CD37	CYP39A1	CDX2	ERP27
FAM107B	COL6A4P2	IL17RD	CD79A	DAP	CES1	EVA1A
FAM13A-AS1	COL9A2	IL6	CD97	DCAF13P3	CES2	FAM110B
FAM178A	COLEC12	INMT-FAM188B	CDK15	DCXR	CFC1	FAM151A
FAM27B	CORIN	ITGB2	CDR1	DEFA5	CHD3	FAM157B
FAM27C	CPB2-AS1	KCNG2	CEP89	DENND2C	CLCC1	FAM71F2
FAM53B	CPS1	KDR	CHAD	DKFZp451B082	CLK3	FAM84A
FAM78B	CPXM1	LINC00167	CHKA	DLL1	COL13A1	FBXL21
FAM90A25P	CRYZ	LINGO1	CHMP4C	DNAJC1	COL6A2	FGFBP1
FAM90A2P	CSRNP3	LOC100507564	CHRD	DOCK4	CUEDC1	FILIP1L
FGF10	CXCR5	LOC100631378	CHRM2	DPF3	CYP21A2	FOSL2
FGF17	DAB2	LOC349196	CLEC4A	DPY19L1	CYP2D7P1	FREM1
FGF3	DACT3-AS1	LOC349196	CLIC5	DSCAML1	CYP51A1	FREM2
FGF8	DBH	LOC349196	CNR1	DSCR9	CYP7B1	GADD45G
FKBP4	DCAF4L1	LOC389458	COL6A3	EBF3	DACT1	GALNT15
FLJ27354	DCDC2	LPHN3	COL9A3	ECHDC3	DAZAP2	GBGT1
FLJ42351	DHRS3	LRRC3B	COMMD3	EDARADD	DDIT3	GDF6
FSBP	DIRAS3	MAP2K4P1	CRB2	EFHD1	DDR2	GFRA2
FTH1P3	DKFZP434A062	MAPK12	CSAD	EFNA4	DHCR7	GLDN
GALNT13	DKFZP434L187	MEIG1	CSRNP1	EPB49	DIRC3	GLUL
GDF7	DLG1	MESP1	CTSO	ERAS	DKK1	GOLGA8A
GNAI1	DLG2	MESP2	CTSZ	ERC2	DLC1	GOLGA8B
GNRH2	DMRTA2	MYO1H	CUBN	ERVMER34-1	DLG1-AS1	GPR155
GPR22	DOCK11	NDUFA4L2	CYB5A	FAM13A	DNM1P46	GPR157
GPR62	DUSP18	NDUFAF6	CYP2D6	FAM159B	DOK6	GPR35
GRP	DUSP4	NGF	DDHD2	FAM163B	DUSP5P1	GPR55
GYS2	DYNC1I1	NRTN	DGKD	FAM169A	EBF4	GRK5
H1FX	EFCAB1	PNLIPRP2	DHRS7	FAM189B	EEPD1	GSTA1
HES6	EFHC2	PRIMA1	DIO2	FAM222A	EFEMP1	GUCY1A3
HIST1H4H	EGFLAM	PROKR1	DIO3	FAM46C	ELMSAN1	H19
HIST2H2BC	EN2	PTPRB	DIO3OS	FAM86B3P	EMILIN2	HDC
HIST2H2BF	ETNK1	PYCARD	DKFZp566F0947	FBLN1	EPB41L3	HECA
HIST3H2A	F8A2	QRFPR	DLGAP1-AS5	FBXW4	EPHA5	HGF
HLA-DMB	FADS1	RAPGEF3	DLX2	FENDRR	EVX1	HGFAC
HOGA1	FAM166B	RHOH	DLX5	FGF19	FAM102B	HOPX
HOTAIRM1	FAM182A	RORA	DLX6	FGF4	FAM174A	HSF4
HOXA1	FAM86HP	SALL1	DOK4	FGFRL1	FAM205A	IGDCC3
HOXD1	FAM89B	SALL3	DUSP8	FKBP7	FAM65A	IGF2
HPDL	FBP2	SENP3-EIF4A1	EDAR	FLJ23867	FAM71E2	IMPG1
HS3ST3B1	FBXO18	SERF1A	EFEMP2	FLJ44313	FASN	INO80B
HSBP1	FCGR2A	SERF1A	EFNA1	FLVCR2	FBXL4	INSC
HSDL1	FCRLB	SHE	ELOVL1	FOXC1	FGF9	IRX6
HSFX1	FKBP14	SIRPA	EMILIN1	FOXD4L3	FKBP1AP1	KAT2B
HSFX1	FLJ12825	SIX1	EMR2	FZD1	FKBP9L	KCNAB1
HSPB2-C11orf52	FLJ39051	SKAP2	ENDOD1	FZD10	FLJ13224	KCNMA1
HVCN1	FLJ42875	SPACA4	ENDOU	GAA	FLJ14107	KDM6B
ID3	FNDC3A	SPRY4	ERN1	GABRA4	FLJ31485	KIAA1199
IGFBP4	FOXF1	ST8SIA1	ESM1	GABRB1	FLJ42393	KIAA1456
ISLR2	FOXF2	TAGLN3	EXPH5	GAL3ST2	FMOD	KIAA1551
ITGA1	FPGT-TNNI3K	TCEAL2	FAM83B	GBP1P1	FNIP1	KIFAP3
JUNB	FUT11	TGFA	FAM83F	GGT5	FOXD4L4	KLF5
KCNA6	FUT3	TLR3	FAM89A	GGTLC1	FSCN1	KLHDC1
KLHL15	GAB3	TMEM236	FBN2	GLIS1	FURIN	KRT16P2
KLHL30	GHRLOS	TMOD4	FBRS	GLTP	GAS5-AS1	KRT19
LANCL3	GLRX	TNFAIP8L3	FBRSL1	GPC1	GATA2	KRT9
LGR5	GMPR	TNMD	FBXL17	GPR149	GATA4	LCP1
LINC00311	GPHN	URGCP-MRPS24	FBXL19-AS1	GPR179	GATA5	LGALS3
LINC00461	GPR20	USP18	FBXW10	GPR183	GDPD3	LILRA6
LINC00535	GPX3	VDR	FGF18	GPR82	GGH	LIMS3-LOC440895
LOC100126784	GPX7	WNT3A	FGL2	GRAP	GGT1	LIMS3-LOC440895
LOC100132273	GREB1	ZBTB16	FKBP9	GRAP2	GGT3P	LINC00518
LOC100133612	GRIN3A	ZCCHC16	FMR1-AS1	GRASP	GGTLC2	LINC00685
LOC100190940	HABP4	ZNF833P	FNDC9	HCG23	GIP	LINC00685
LOC100288637	HEPHL1		FOXD4L2	HES1	GPR126	LIX1
LOC100292680	HERPUD1		FOXP2	HES7	GPSM1	LMO7
LOC400548	HIST1H4C		GADD45A	HIST1H3J	GRK4	LMX1B
LOC401242	HIST4H4		GATA3	HLA-DQA1	GSTM3	LOC100131289
LOC728463	HLA-DQB1		GATA3-AS1	HLA-J	GYS1	LOC100134868
LOC732275	HMCN1		GATA6	HOXB-AS5	H2BFXP	LOC100996455
LRRN4CL	HOXA-AS3		GDNF	HOXB1	HCG17	LOC286367
LY75-CD302	HOXA11		GFOD2	HOXC10	HEATR8-TTC4	LOC338817
MALL	HOXA3		GLCE	HOXD-AS1	HECW2	LOC595101
MAML3	HOXA7		GNG12-AS1	HOXD10	HEY1	LOC619207
MGC45922	HOXB9		GOLGA7B	HSD17B7	HEY2	LOC729444
MIXL1	HOXC4		GOPC	HSD17B7P2	HHIPL2	LOXL1
MPL	HOXC9		GPER	HSPA6	HMX1	LPCAT2
MYC	HOXD8		GPR161	ICK	HOMEZ	LRP1B
MYO18B	HS3ST4		GPR17	IER5	HOOK3	LRRN4
MYO1F	HTR2B		GPR83	IFITM3	HOXA10-HOXA9	LTBR
NANP	IDI1		GPR84	IL13RA1	HOXA9	LTC4S
NDUFAF4P1	IL36G		GREB1L	IL1B	HOXB2	LTK
NFAM1	IL6ST		GRINA	IL5RA	HOXB3	LYPD6
NHLH2	IMPAD1		GRM7	IRF2BP2	HOXB4	MALAT1
NINJ2	IPCEF1		GTF2A1L	ITGA5	HOXB6	MITF
NOTCH1	ISLR		GXYLT2	ITGA9	HOXB7	MTMR11
NPY	ISM1		HAND1	ITGB8	HOXC6	MYL3
NR2E3	ISM2		HAND2	ITPKB	HOXC8	MYLIP
NR3C2	JHDM1D		HAPLN1	ITPR1	HRC	NABP1
NR4A1	JSRP1		HAS2	JUN	HRH4	NCOA7
NRP2	KAZALD1		HAS2-AS1	KCNH1	HSD3BP4	NDNF
OSMR	KCNJ15		HERC2P2	KCNH5	HUNK	NDRG1
OTUD7A	KCNK3		HGSNAT	KCNJ14	HYAL1	NELL1
PALM2	KCP		HHAT	KIRREL3	HYMAI	NLRP3
PAQR9	KHDRBS3		HIST1H4E	LANCL1	ID4	NPPA-AS1
PARVB	KIAA0226L		HLA-DRA	LDLRAD3	IER5L	NRXN3
PCED1B	KIAA1024		HMBOX1	LETM2	IFI27	NSFP1
PCSK5	KLF15		HMSD	LINC00303	IFT57	OR2A7
PENK	LENG1		HOXA13	LINC00612	INO80B-WBP1	PDE7B
PFKFB4	LINC00092		HPSE2	LMAN1	INPP5E	PDZD3
PHOSPHO1	LINC00263		HYI	LOC100129046	INSIG1	PGM5
PKNOX2	LIPG		ID1	LOC100216545	ITPRIPL2	PHKA2-AS1
PNMA6D	LMF1		ID2	LOC100268168	JAKMIP2	PKP1
PRCP	LMO2		IFITM10	LOC100289187	KAZN	PLA2G2A
PRDM1	LOC100130557		IFITM5	LOC100506776	KCTD13	PLA2G4A
PREX1	LOC100133331		IGF2-AS	LOC100506810	KIAA0895	PLAGL1
PRKCD	LOC100134229		IL17C	LOC100507194	KIAA1211	PLB1
PTCHD4	LOC284454		IL1R1	LOC256880	KIAA1715	PLEKHN1
PTER	LOC415056		IL3RA	LOC283299	KLF6	PMP22
PTGDR2	LOC440894		IL3RA	LOC339666	KLHDC10	PNLDC1
PTPN3	LOC643339		INPP4B	LOC440925	KLHL11	PPFIBP1
PTPRM	LOC644656		INSL3	LOC643401	KLHL29	PPT2-EGFL8
RAB41	LOC648987		IRF8	LOC647323	KREMEN1	PRDM6
RAD54B	LPAR1		IRGQ	LOC728084	KRT40	PRR5-ARHGAP8
RAPH1	LPAR6		ISL1	LPAR3	LEF1	PRRT4
RASGRP3	LRIT2		IZUMO1	LRP4	LEF1-AS1	PRRX1
RAVER2	LRRC4C		JUND	LRRC3	LHFPL2	PRSS50
RBP1	LUZP6		KANK4	MAFF	LINC00032	PSTPIP2
RD3	LY6G6D		KCNG1	MAGED4	LINC00202-1	PTGER3
REEP4	MAMDC4		KCNJ8	MAK	LINC00319	PTGS2
REG1A	MAN1A1		KCNQ5	MATN2	LINC00327	PVRL4
RIMS1	MANF		KDELC2	MC1R	LINC00476	PXDC1
RNF39	MAP3K1		KIAA1683	MESDC1	LOC100129518	RANBP10
RPH3AL	MAP3K8		KIAA1984-AS1	MEST	LOC100129931	RASGRP1
RUNX3	MATN1		KIF26B	MGST2	LOC100130370	RASSF9
SHISA6	MBL2		KRT16P1	MLEC	LOC100130705	RCSD1
SHISA8	MBOAT2		KRT16P3	MLXIP	LOC100131691	RGCC
SIM2	MBOAT4		LBX2	MMP2	LOC100288346	RGS4
SLC24A2	MCOLN3		LBX2-AS1	MNX1	LOC100288974	RHOB
SLC2A4	MEGF9		LDLR	N4BP2L2-IT2	LOC100507346	RHOBTB3
SNHG9	MESTIT1		LINC00341	NAGPA-AS1	LOC143666	RIPK4
SOBP	MEX3D		LNPEP	NDP	LOC158572	RNASE6
SOST	MLLT3		LOC100128822	NOD2	LOC283710	RP1-177G6.2
SP5	MME		LOC100129726	NOV	LOC284276	S100A14
SPAG4	MS4A6A		LOC100129917	NPC1L1	LOC285084	S100A3
SPN	MUC5B		LOC100130899	NPW	LOC285593	SBF2-AS1
SRGAP2C	MYO16		LOC100131096	NR0B1	LOC286437	SCUBE3
ST20-MTHFS	MYO1B		LOC100131551	NUP210L	LOC339240	SELL
ST8SIA4	NARR		LOC100132354	PABPC1	LOC392232	SEMA3B
STIM2	NEU4		LOC100134368	PAPD7	LOC400043	SERINC5
STK17A	NFYA		LOC100144602	PAX2	LOC440910	SESN3
STRA13	NKD1		LOC100190986	PBK	LOC441081	SGPP1
SUSD5	NLRC3		LOC100289230	PCDH19	LOC606724	SH3GL1P2
T	NLRP6		LOC100505679	PER1	LOC728875	SH3RF2
TAS1R3	NLRP9		LOC100506123	PIR-FIGF	LPIN1	SHD
TCAP	NOTUM		LOC100506190	PITPNM1	LRIT3	SHOX2
TCF7	NPB		LOC100506713	PKD2L1	LURAP1L	SLC12A4
TCHP	OAF		LOC100507577	PLAGL2	LY6G6C	SLC16A4
TCTEX1D4	ODF2		LOC388692	PLCB4	LYST	SLC6A6
TENM1	OSR1		LOC441204	PLEK	MACROD1	SLC9A2
TEX29	OVCH2		LOC441454	PLGLA	MAOA	SMG7-AS1
THSD4	PAPSS1		LOC642366	PLK2	MBTPS2	SNAI3-AS1
TMEM185A	PAQR5		LOC643201	POM121L8P	MCC	SOX6
TMEM236	PAXBP1-AS1		LOXL4	PRAC	MGC39372	SOX9
TNFAIP2	PCBP4		LPAR5	PSORS1C1	MID2	SPDYE5
TNFRSF11B	PCOLCE2		LRP10	PTGER4P2-CDK2AP2P2	MPO	SPDYE6
TNXB	PDE10A		LRRC19	PTMS	MPP1	SPHAR
TPPP3	PDE11A		LRRC24	PXK	MSX1	SPIN4
TREM2	PDGFC		LSS	RAC2	MTMR4	SPSB1
TXNIP	PHOSPHO2-KLHL23		LYPD6B	RARG	MYH6	SPSB4
UBE2QL1	PIAS1		MASP2	RGS22	MYH7	SRGAP2B
USP6NL	PLAC1		MGLL	RHOXF1	MYO1D	SRGAP2D
VAX2	PLCL1		MICALL1	RNF144A-AS1	N4BP2L1	STX16-NPEPL1
VENTX	PLCXD2		MLLT11	SAMD1	NAIP	SYNPR
WFDC3	PLOD2		MMP14	SAT1	NCAM1	TAGAP
WHAMMP1	PLOD3		MRC2	SCML4	NCR3LG1	TANC1
WHAMMP2	PLXNA2		MROH7	SGCA	NDUFAF3	TBC1D28
ZIC1	PNMA3		MROH8	SH3RF3	NEU1	TBX20
ZNF385C	PPARD		MSH4	SIL1	NFKBIZ	TBX5
AAED1	PPP1R15A		MSS51	SLC10A5	NOG	TCF21
ADAMTS1	PPP1R16A		MSX2	SLC16A3	NOX3	TF
ADAMTSL2	PPP1R3E		MTSS1	SLC16A7	NOX5	THBS3
ADRB2	PRDM16		MTSS1L	SLC2A6	NSDHL	THEGL
AEBP1	PRDM8		MUC6	SLC35F2	NUAK1	TLR9
AFF3	PROX1		MVK	SLC7A6	NUDT9P1	TMEM106A
	PRRT1		MXD1	SLIT2	NXPE2	TMEM238
	RAB30		MYZAP	SMOC2	OPRD1	TMEM51-AS1
	RAP1GDS1		NAV2	SNAI1	OR10AD1	TMPRSS13
	RASD1		NBPF15	SNHG3	P4HA1	TMPRSS4
	RASL12		NBPF9	SNX18	P4HA2	TP63
	RCN1		NDRG2	SPAG5-AS1	PAGE4	TPD52L1
	RERE		NEAT1	SPHKAP	PCDH17	TRIM29
	ROCK2		NEDD9	SRGAP2	PCDHB12	TRIM73
	RPPH1		NPFF	SRGAP2D	PCDHB13	TRPC2
	S100A1		NRP1	ST3GAL4	PCDHB16	TRPM5
	S100A2		NS3BP	STAB2	PCDHB3	TRPM7
	S1PR3		NTF3	STK17B	PCDHB8	TRPV2
	SARM1		NUDT19	STK31	PCDHGB3	TSC22D2
	SCARF2		NUDT4	SULT1C4	PDGFRB	TWIST1
	SCMH1		NUDT4P1	TARP	PDLIM4	TXK
	SCML1		OVGP1	TBR1	PDP2	TYMP
	SCT		OVOL1	TBX15	PDZRN3	UNC5B
	SEZ6L		PACRG	TBX6	PDZRN4	UTS2R
	SFN		PAQR8	TCF20	PEX6	WDR86
	SH3PXD2A		PCDHB10	TGM3	PGF	WLS
	SH3RF3-AS1		PCDHB9	THAP2	PITX1	WNT6
	SHROOM1		PCDHGB7	TIFA	PNMA6A	XIRP1
	SLC16A11		PCYT2	TM9SF4	POLG	ZFHX3
	SLC23A1		PDE4D	TMED5	PRH2	ZFP36
	SLC25A43		PDGFRA	TMEM132C	PRICKLE3	ZNF587
	SLC45A2		PFN1P2	TMEM31	PRSS12	ZNF750
	SLC7A2		PITX2	TMEM97	PRSS23	ZNF804A
	SMAD5-AS1		PMFBP1	TMEM98	PTCH1
	SNAPC3		PNPLA7	TNFRSF10D	PYGO1
	SND1-IT1		PPP1R27	TRPC3	RAB31
	SNTB2		PPP1R3D	TRPV4	RAB32
	SNX1		PRELP	TSHZ3	RGPD1
	SPATA18		PRKD1	TSPEAR	RGPD1
	SPRYD7		PRPH	TTC39B	RGPD6
	SRPR		PRR4	TTL	RGPD6
	ST20		PRTG	TTLL13	RGPD8
	ST3GAL6		PSD4	TWIST2	RILPL1
	STARD8		PTH1R	UAP1	RIMBP3C
	STAT4		PTPRU	UBAP1L	RNASEK
	SUN2		PTPRVP	UGT2B15	RNF145
	SYNM		PWRN1	VIT	RNF217
	TBXAS1		PYY2	VSIG8	RNF43
	TERF2IP		RAB6C	VWA2	RNF6
	TFEB		RAB9B	VWCE	RP9
	TGFB2		RAI1	WDFY3	RP9P
	TMC8		RBM20	WDR63	SAMD11
	TMEM192		RBM44	WHAMMP3	SCAPER
	TMEM231		RCAN3	WNT16	SCD
	TMEM5		REM2	ZADH2	SELENBP1
	TMEM53		RENBP	ZDHHC18	SELO
	TMLHE		REP15	ZFP91-CNTF	SETD8
	TMOD1		RGAG4	ZMAT3	SGCG
	TMOD2		RGPD2	ZNF559-ZNF177	SLC25A27
	TNF		RGPD2	ZNF584	SLC29A2
	TNFRSF9		RHBDL1	ZNF704	SLC35F6
	TNS4		RNASE1	ZSCAN5B	SLC35G5
	TOR1AIP2		RNASE4		SLC39A4
	TP53AIP1		RUNX1		SLC8A3
	TP53INP1		RUSC1-AS1		SLCO2A1
	TRABD2B		SATB2		SLITRK5
	TRH		SATB2-AS1		SMAD9
	TSSK1B		SCXA		SMYD2
	TTC29		SCXB		SNAI2
	TUBB1		SDCBP2-AS1		SNHG8
	TXNDC2		SDR9C7		SNX20
	UFSP1		SEC31B		SP6
	UGT2B17		SERPINB8		SP7
	VAMP7		SERTAD2		SPTLC3
	VAMP7		SETD7		SRRM5
	VEGFB		SFT2D2		SSFA2
	WSB2		SHROOM4		SSTR4
	YPEL3		SLC11A1		ST3GAL6-AS1
	ZBTB10		SLC16A13		ST7-OT3
	ZC3H6		SLC22A23		STRA6
	ZFPM1		SLC25A45		STT3B
	ZNF503		SLC25A51		STX3
	ZNF503-AS2		SLC26A4		SUN3
	ZNF654		SLC40A1		SUSD1
	ZNF816-ZNF321P		SLC44A5		SYNE4
	ZSCAN1		SLCO6A1		SYNJ2BP-COX16
			SLFN5		SYT15
			SLK		TBX18
			SMAD6		TBX3
			SMAD7		TBX4
			SMPD1		TCEA3
			SNAP25		THBD
			SNAP25-AS1		THPO
			SNX32		TIPARP-AS1
			SPDYE2L		TMLHE-AS1
			SPDYE2L		TMLHE-AS1
			SPDYE7P		TMTC4
			SPOCK3		TNFAIP3
			SPON1		TNFSF12-TNFSF13
			SREBF1		TPTE2P6
			ST3GAL1		TRIL
			ST6GAL2		TRIM17
			ST7-AS1		TRIM69
			STARD4		TSHZ1
			STBD1		TSNAX-DISC1
			STL		TTPA
			STS		TUSC1
			SYNE3		TXNRD3
			SYT7		UAP1L1
			TBX2		UNC13C
			TCTE1		WNT5A
			TDH		WNT5B
			TG		ZAK
			TGFBI		ZAP70
			TIPARP		ZFP2
			TMC6		ZMIZ1-AS1
			TMED7-TICAM2		ZNF205-AS1
			TMEM100		ZNF276
			TMEM120A		ZNF300
			TMEM189-UBE2V1		ZNF454
			TMEM204		ZNF516
			TMEM229A		ZNF711
			TMEM50B		ZNF771
			TMEM54		ZNF831
			TNFSF13B		ZNRF3
			TNNI3K		ZSWIM6
			TPPP2
			TPTE2P1
			TPTE2P5
			TRPS1
			TSSK3
			TTLL3
			UCP1
			UNC5C
			VAMP5
			VAMP8
			WFIKKN1
			WIPF1
			WNT11
			WWTR1-AS1
			ZBTB5
			ZDHHC8P1
			ZFP30
			ZFPM2
			ZFYVE16
			ZNF385A
			ZNF436
			ZNF568
			ZNF641
			ZNF703
			ZNF823
			ZNF836
			ZPLD1
			ZSCAN12P1

## Sheet: Down-regulated
Supplementary Table S2: Down-reguated genes expression in MESP1 negative cells
List of 5 cluster genes
Cluster 1	Cluster 2	Cluster 3	Cluster 4	Cluster 5
ADAM28	AARD	ACSS1	ZNF815P	ABI3
ADAMTS9-AS2	ABCC8	ACTA1	ABCA3	ABLIM3
AFP	ACAP1	AGPAT3	ABLIM2	ACADSB
AIM1L	ACBD7	AHR	ACACB	ACOXL
ALDH1A1	ACSBG1	AIM1	ACE2	ADAMTS8
ALPP	ADAM23	AKAP7	ACOX2	ADRA1A
AMER2	ADCY2	ALOX15	ACTG2	AGAP2
ANGPT1	ADCYAP1R1	ANGPTL1	ACTN3	AGPHD1
ANK3	ALDH1A3	ANKDD1B	ADAM21	AGXT2L1
ANKRD34B	ANGPTL4	ANKRD29	ADAMTS16	AHNAK2
ANXA1	ANK1	ANKRD63	ADM	AIM2
ANXA3	ANKRD35	ANO1	AGBL3	AK5
ANXA8L1	ANKRD45	ANXA2P2	AIFM2	AKNA
ANXA8L1	ANXA2P1	APCDD1L	AIFM3	ALOX12B
ANXA8L2	AOX1	APOL2	AMZ1	AMBP
APBA1	APLN	AQP4	ANKK1	AMIGO1
APOA1	ARHGAP22	ARHGEF16	AP1S2	ANK2
APOB	ARMC4	ARSG	AP1S3	ANKRD18A
ARAP2	ASB9	ATP6V0E2	APOL6	ANKRD20A2
ATP2C2	ASRGL1	ATP6V0E2-AS1	APOLD1	ANKRD20A2
B3GALT4	ATCAY	AXDND1	ARHGAP19-SLIT1	ANKRD24
BHMT	ATP10A	AXL	ARHGEF28	ANO3
BMP2	ATP1A3	BCAM	ARHGEF6	ANXA8
BNC1	B3GAT1	BEST4	ARL11	ANXA8
BNC2	BAI2	BTBD8	ARNTL	AP3B2
C11orf52	BARHL1	C17orf72	ARTN	APC2
C15orf27	BRSK2	C19orf21	ASCL1	AQP3
C15orf56	BTNL9	C1orf115	ASTN1	ARHGAP18
C1orf210	C16orf45	C1orf226	ATP6V0A4	ARHGAP23
C20orf203	C16orf92	C1QTNF1	ATP6V1G2	ARHGEF15
C5orf56	C1orf233	C2orf15	ATP8A2	ARL2-SNX15
C8orf4	C1QTNF2	C4orf19	B3GALT5	ARNTL2
CACNG6	C20orf201	CADM4	B3GAT2	ASB2
CAMK1G	C9orf171	CADPS2	B3GNT7	ASS1
CASQ1	CACNA1A	CAGE1	BDNF-AS	ATL1
CBLC	CACNA1B	CALCRL	BST2	ATP1B2
CCDC149	CACNA1H	CAPN6	BTN3A1	ATP2B2
CCNI2	CACNG7	CASP10	C16orf54	ATP6V1B1
CDKN2B	CAMK2N2	CCDC13	C1orf114	B3GALT1
CDRT4	CAMKV	CCDC24	C1orf21	BATF2
CGN	CARD10	CCDC88B	C1QL2	BCL11A
CLDN9	CCL25	CCKBR	C1QTNF9	BEAN1
CLIP4	CCL26	CCR7	C21orf88	BEND4
CNGA4	CD200	CDCP1	C2CD4C	BEST2
CRB3	CD34	CFD	C5orf38	BEX2
CREB5	CDH23	CFTR	C6orf132	BSN
CSF2RA	CHGA	CLCN1	C6orf141	BSND
CSF2RA	CHRDL1	CLDN3	CALB2	BTBD11
CTSL2	CHRNA3	CLDN6	CARD11	C11orf45
CTTNBP2	CHRNA4	CLEC14A	CAV2	C11orf93
CXCL12	CLDN5	CLEC18A	CBX7	C16orf96
CXCL14	CLEC10A	CNTN3	CCDC64	C19orf66
CYP1B1	CNTNAP3	CNTNAP2	CD109	C1orf94
CYP4X1	CNTNAP3B	COBL	CD164L2	C1R
DENND1C	CNTNAP5	COL12A1	CD24	C20orf118
DNAI1	CORO2B	COL7A1	CD36	C2CD4B
DNMBP	CPEB1	CPXM2	CDC42EP3	C2orf81
DOCK8	CRABP1	CPZ	CDH5	C3
ELMOD1	CRX	CXorf31	CDH8	C3orf72
EMP1	DCLK1	DBNDD2	CELSR1	C4orf36
ENTPD3	DDX25	DCDC5	CELSR2	C6orf118
EPN3	DGKI	DCLK2	CEND1	C7orf29
EYA1	DLK1	DDIT4L	CHADL	C9orf24
F13A1	DNER	DDX60L	CHGB	CA11
F2	DNMT3B	DGKK	CHRNB2	CACNA1G
FAM111A	DOCK10	DHRS2	CHST9	CADM2
FAM179A	DRAXIN	DOCK3	CLDN1	CALCR
FAM198B	EFCAB12	DOPEY2	CLEC18B	CAPS2
FAM19A4	EGLN3	DPP4	CLEC18C	CAV1
FAM5B	EIF4E1B	DRD2	CLGN	CCDC63
FAM84B	ELAVL3	EDNRB	CLU	CCL3L3
FAT2	ENHO	EFCAB4A	CNGA1	CD82
FBP1	EOMES	EFCAB4B	CNTN1	CDA
FER1L6	EPHA8	EML5	COX6B2	CDCA7L
FLJ44635	EPHX4	ENPP3	CPO	CECR6
FLRT3	ESRG	ENPP5	CRHR2	CELF2
FNDC4	ETV1	EPHA1	CRSP8P	CELF5
FONG	FABP6	EPHA7	CRYM	CER1
GABRQ	FAM107A	EPHB6	CX3CL1	CHODL
GALNT18	FAM155B	EPPK1	CXCL16	CHRNB4
GDPD5	FAM189A1	EPS8L1	CXXC4	CKMT1A
GFRA1	FAM53A	ERBB3	CYP1A1	CKMT1B
GPNMB	FAM57B	ERN2	CYP21A1P	CLYBL
GPR133	FBLL1	ESPN	CYP2S1	CNIH3
GPR39	FEZF1-AS1	ESRRB	CYP46A1	CNNM1
GPR56	FLT4	ESRRG	DACT2	COL14A1
GPR87	FNDC5	ETS1	DARC	COL5A3
GPRC5A	FOSL1	ETV3L	DBC1	COL9A1
GRAMD3	FRAT2	EXOC6	DBNDD1	CPT1A
GRHL1	FXYD1	FAM110C	DCX	CSMD2
GRM1	FZD7	FAM133A	DGKB	CXCL1
HID1	GABRA5	FAM134B	DLEU7	CXCL3
HNF4A	GABRB3	FAM184A	DPP6	CYFIP2
HPD	GAL	FAM189A2	DPYSL3	CYP26A1
HS6ST3	GAL3ST3	FAM19A2	DUSP13	D21S2088E
ICA1	GALR2	FAM20A	EBF1	DAB1
IGFBP3	GDF3	FAM225A	EDN2	DAZL
IGFBP7	GFAP	FAM225B	EFTUD1P1	DDX60
IQCA1	GLB1L3	FAM46B	EHD2	DGAT2
IRX4	GLT25D2	FAM65B	ENKUR	DHDH
ITGB4	GNAZ	FAT3	ENPP4	DLEC1
ITIH5	GPC4	FBLN5	ENTPD2	DNAAF3
KCNK1	GPHA2	FBXO2	EPHA3	DOCK2
KCNK12	GPR176	FBXO25	EPHX3	DOK2
KCNN4	GPRC5B	FBXO44	ERBB2	DPPA4
KCNS1	GRID2	FBXW12	FAAH2	DPYSL5
KIAA1217	GRM4	FERMT1	FAM122C	DRD4
KIAA1239	HAS3	FGA	FAM131C	DTX1
KIAA1671	HESX1	FGFR2	FAM13C	E2F2
KLK6	HHIP	FLJ22184	FAM167A	EAF2
KRT7	HMGCLL1	FLJ42709	FAM198A	EBI3
LACC1	HMX2	FOXJ1	FAM22F	EFCAB10
LAMB3	HPCAL4	FOXP1	FAM47E	EFCC1
LHFP	HTR3A	FRK	FAM47E-STBD1	EIF4E3
LIMS2	HTR6	FUT2	FAM49A	ESAM
LINC00598	IFI6	FUT9	FAM98C	ETV7
LINC00673	IPO11-LRRC70	GALNT5	FAT4	F2RL2
LINC00857	IRS4	GAP43	FGD4	F8A2
LMO1	IRX1	GATM	FGF13-AS1	F8A2
LOC100132111	KCNC1	GCA	FHAD1	FA2H
LOC100288181	KCND2	GCNT2	FILIP1	FAM124A
LOC100506688	KCNH6	GFRA3	FLT1	FAM129A
LOC283856	KCNK10	GJB3	FMNL1	FAM131B
LOC338651	KCNN3	GLRB	FOXO1	FAM150B
LPPR4	KIF19	GLYATL1	FRMD3	FAM174B
LRRC15	KIF5A	GNAO1	FRY	FAM201A
LY6K	KLKB1	GPR123	FRZB	FAM20C
LYPD1	LAMP5	GRAMD1C	FZD2	FAM21B
MAB21L2	LCK	GRB7	GABRR1	FAM3B
MAP7	LECT1	GRPR	GALNT12	FAM71F1
MARVELD3	LINC00698	GUCA1A	GAS8	FBXL13
MB	LOC151009	HIVEP3	GGT8P	FBXL16
MBP	LOC283174	HNMT	GLI1	FCHO1
MCHR1	LOC389895	HOOK1	GLI2	FEZ1
MEIS2	LRAT	IKZF1	GLS2	FEZF1
MMP23A	LRIG1	IL2RB	GNA14	FGF23
MRGPRF	MAATS1	IRX3	GNG11	FGF5
MTTP	MAFA	ITGA11	GPM6B	FGFBP3
MYL7	MAN1C1	ITGA2	GPR160	FHDC1
MYOF	MAPK8IP2	ITGA3	GPR19	FLI1
NCALD	MAST1	KBTBD11	GPR64	FMN2
NMNAT2	MATK	KCNB1	GULP1	FOXE3
NOS1	MEGF10	KCNH4	GUSBP5	FUCA1
NOSTRIN	MEGF11	KCNIP1	HCN4	FXYD6
NOXA1	MFNG	KCNK2	HDAC9	FZD5
NXPH2	MGARP	KCNK6	HRASLS5	GABBR2
OLFML1	MN1	KCNN2	HRK	GAD2
OVOL2	MPPED1	KCTD19	HTR1D	GAL3ST1
P2RY2	MSX2P1	KIF1A	HTR2C	GALNT9
PAK6	MTRNR2L8	KIF21A	IGFBP5	GDAP1
PCDH11X	MYCL1	KLHDC7A	IGSF1	GDAP1L1
PCDHA7	MYT1	KLHL36	IGSF5	GIPC3
PCP4L1	NBPF16	KSR2	IGSF9B	GLB1L2
PDE3A	NCAN	LAMP3	IKZF3	GLDC
PDZD2	NFIA	LCTL	IL32	GLIPR1
PLA2R1	NKAIN4	LDLRAD4	IQCD	GPR153
PLAC9	NLRC5	LEFTY2	IQGAP2	GPRIN2
PLEKHD1	NOVA2	LGALS12	IRF2BPL	GRIA4
PLEKHG1	NPAS1	LGR6	IRF5	GRID1
PLEKHG6	NPR1	LINC00152	ISG20	GRIK3
PLXDC1	NPTX2	LINC00261	ITPR3	GRIK4
PPL	NR2F1	LINC00842	JAKMIP3	GRIK5
PPP1R36	NR3C1	LMOD1	KCNA3	GRIN2B
PRSS16	NRIP3	LOC100128239	KCNF1	GSTO2
PTCHD1	NTN1	LOC100128750	KCNJ11	GYLTL1B
PTGFR	NTS	LOC100134259	KCNQ1	HAP1
RAB17	OLFM1	LOC284648	KIAA1244	HBQ1
RAB37	P2RX5	LOC391322	KLHL10	HCLS1
RAD21-AS1	P2RY1	LOC541471	KLHL32	HECW1
RARB	PAPSS2	LOC645166	KLHL4	HHEX
RASEF	PCBP3	LOC728743	KLK13	HRH2
RASGRF1	PDE1B	LONRF2	LAMA4	HS3ST2
RASSF10	PDZD4	LRFN2	LGALS8-AS1	HS3ST5
RASSF6	PGA3	LRRN1	LGI4	HSD11B2
RBAK-LOC389458	PIK3R5	LUZP2	LHX4	IDO1
REEP1	PIM2	LY6H	LINC00086	IFI35
RHBG	PLAU	LYRM9	LINC00173	IFIT1
RSPO2	PLCH1	MACROD2	LMO3	IGFBP6
RUNX1T1	PLP1	MAL2	LOC100130992	IGFBPL1
RYR1	PLXNC1	MANSC1	LOC100131347	IGSF21
SAMD4A	PODXL2	MAP2	LOC100506013	IL1A
SCN9A	POPDC3	42065	LOC100507463	IRX2
SLC13A4	POU5F1	42065	LOC145845	IRX5
SLC15A1	POU5F1P3	MBNL1-AS1	LOC254559	ITGA6
SLC16A6	PPARGC1B	MCF2L2	LOC285696	JAKMIP2-AS1
SLC1A3	PPM1E	MGAT4A	LOC389634	KCNG3
SLC37A1	PPP1R1B	MICAL2	LOC646214	KCNIP2
SLC41A2	PPP2R2C	MIP	LOC654342	KCNK17
SLC8A1	PPP4R4	MKRN7P	LOC727896	KEL
SLC9A9	PRDM14	MLPH	LOC728431	KHDRBS2
SLITRK6	PRMT8	MMP19	LOH12CR2	KHK
SMTNL2	PTGES	MMRN1	LPL	KIAA1324
SOX14	PTPRN2	MRO	LRGUK	KIAA1644
SPINK2	PVALB	MYH14	LRP2	KISS1R
SRGAP3	RAB3C	MYH7B	LRRC37A6P	KLHDC8A
ST14	RAP1GAP	MYO5C	LTBP2	KLHL14
ST7-OT4	RASD2	NAALAD2	MAGI2	KLK10
STARD13	RET	NBEA	MAPK10	LDHC
STRC	RGMA	NFASC	42072	LDHD
STYK1	RGS17	NFE2L3	MB21D2	LEFTY1
SULF1	RHBDL3	NHSL2	MDGA2	LGR4
SVOPL	RHCE	NLGN4X	MEIS3	LHFPL4
SYNPO	RNF125	NLGN4Y	MGAT5B	LINGO3
SYNPO2	RPGRIP1	NLRP2	MIA-RAB4B	LITAF
SYTL5	RPP25	NOS1AP	MIF4GD	LOC100131138
TCP11L2	RTN4RL2	NPPB	MMP17	LOC100287314
TFAP2B	SCN2A	NPY1R	MMP24	LOC100505876
TFAP2C	SCN4B	NR2F2	MPV17L	LOC100506394
TFPI	SEMA4A	NRADDP	MRAP2	LOC100652791
TGFB3	SEMA6B	NT5E	MT1E	LOC283177
TGM2	SFRP2	NTRK1	MT1F	LOC407835
TICAM2	SGCD	NTRK3	MT1L	LOC643623
TINAGL1	SHISA2	NUAK2	MT2A	LOC653653
TLR6	SHISA3	OCLN	MTMR7	LRIG3
TM4SF19-TCTEX1D2	SIX3	OPRK1	MYEOV	LRRC4B
TMC5	SLC13A3	OXCT2	MYH11	LRRN3
TMCC3	SLC16A12	PADI2	MYO10	LRRTM1
TMEM144	SLC1A6	PAK3	MYOM3	MADCAM1
TMEM200A	SLC30A3	PAPPA	NAP1L3	MAOB
TMPRSS2	SLC6A12	PARD3B	NAT8L	MAP6
TNNT2	SLC7A10	PAX9	NCCRP1	MAP7D2
TRIML2	SMN2	PBX1	NEDD4L	42074
TSPAN2	SOX2-OT	PCDH11Y	NFIB	42066
TXNRD3NB	SP8	PCDH8	NLRP7	MCF2L
UNC45B	SPON2	PCDHA11	NMRK2	MCTP1
UPK1A	SRRM3	PCDHAC1	NODAL	MEG9
VEPH1	STAC2	PCDHB6	NOS2	MEOX1
VIL1	STXBP5L	PDGFB	NPAS3	METRN
VIPR2	SULT1C2	PDPN	NR5A1	MIAT
VSTM2L	SUSD3	PHLDA1	NRCAM	MMP25
VTCN1	SYN3	PHOX2A	NRG2	MMP9
WIPF3	SYT11	PIGZ	NRN1L	MYADML2
ZNF385D	SYT12	PKHD1	NTN5	MYBPC1
	SYTL2	PLA2G4D	NTNG2	N4BP3
	TGFBR3L	PLAT	NTRK2	NANOG
	TIMP4	PLD5	NUP210	NCAM2
	TMEM132D	PLEKHA7	OPCML	NEFM
	TMEM155	PLG	OR7E5P	NFIX
	TMEM179	PLXDC2	OTX1	NGFR
	TMEM220-AS1	PLXNA4	PACSIN1	NHLRC1
	TNFRSF1B	PODXL	PADI3	NKAIN1
	TNFRSF8	POU4F1	PARD6A	NLGN1
	TNNT1	PRH1	PARP9	NLGN3
	TOX3	PRKCG	PBX3	NME5
	TSPAN7	PRKG1	PCDH1	NPAS2
	ULK4P1	PROM1	PCDHAC2	NPTX1
	USP44	PSD2	PCLO	NR5A2
	UTF1	RAD9B	PDGFA	NRXN1
	VASH2	RASAL1	PDGFRL	NRXN2
	VRTN	RASSF2	PDLIM3	NUDT7
	WFIKKN2	RASSF4	PGAM2	OGDHL
	WIF1	RBM11	PGPEP1	OLFM3
	WNK2	RBM47	PHF17	OLFML2A
	WSCD1	RELB	PHYHIPL	OTX2
	ZDHHC22	RHPN1	PID1	PAPLN
	ZIC3	RIMKLA	PIK3CD	PAX6
	ZNF365	RIMS3	PIP5KL1	PCDHGA10
	ZNF658B	RND2	PITPNM3	PDK4
	ZNF732	RNF128	PKD1L2	PGA4
	ZSCAN10	ROR1	PKDCC	PGA5
		RSPH1	PKN1	PGM5P2
		RSPH4A	PLA2G16	PIPOX
		SAMD10	PLCH2	PLEKHB1
		SAMD12	PLCL2	PLLP
		SAMD3	PLEKHA6	PLXNB3
		SCNN1A	PLK5	PNMA2
		SDCBP2	PLS3	PNMAL2
		SDSL	PNCK	PODNL1
		SEMA6D	PNPLA5	POU2F3
		SERPINF2	POU2F2	POU3F1
		SERTM1	POU3F2	POU5F1B
		SFXN3	PPM1N	POU5F1P4
		SH3GL2	PPP1R3B	PPAP2C
		SHANK2	PPP2R2B	PPM1J
		SLC16A9	PQLC3	PPP1R16B
		SLC22A31	PRKCDBP	PPP1R1A
		SLC25A18	PRKG1-AS1	PRKCB
		SLC44A3	PRODH	PROC
		SLC7A11	PRR5L	PROK2
		SLC7A4	PRRT3-AS1	PRRT3
		SLC9A7	PTN	PSMB8
		SLFN12	PTPRJ	PTCHD2
		SMOC1	PTRF	PTGDR
		SNTN	PYGM	PTPRN
		SOD3	RAB36	PTPRO
		SORBS2	RAB40AL	RAB6B
		SOX17	RARRES2	RABGAP1L
		SP110	RDH12	RAP1GAP2
		SPINK1	RFPL1	RASAL3
		SPRED3	RHPN2	RASGEF1C
		SRCIN1	RILP	RASGRP2
		SSTR1	RND1	RBP7
		SVIP	RNF144B	RDM1
		SYNGR2	RNF157-AS1	REEP6
		SYT10	RPH3A	RFX4
		TAGLN	RSPH10B	RGS11
		TAL2	S100A16	RGS9
		TCF7L2	SBK1	RHD
		TDRD7	SCG5	RHPN1-AS1
		TEKT5	SCHIP1	RTN4RL1
		TFCP2L1	SEC1P	RUNDC3A
		THRB	SEL1L3	SALL2
		TJP2	SEMA3A	SAMHD1
		TJP3	SEMA3E	SCAMP5
		TLE2	SERPINE1	SCARF1
		TMC7	SFMBT2	SCG3
		TMEFF2	SFRP1	SCGB3A2
		TMEM106C	SFRP5	SCN1A
		TMEM132B	SGMS2	SCUBE2
		TMEM132E	SGSM1	SEC14L5
		TMEM163	SHANK1	SEMA5B
		TMEM178B	SLAIN1	42251
		TMEM190	SLC15A2	SERPINF1
		TMEM255A	SLC24A6	SH2D3C
		TMEM56	SLC29A1	SIT1
		TNC	SLC43A2	SKIDA1
		TNFRSF12A	SLC52A3	SLC16A14
		TNIK	SLC6A10P	SLC1A1
		TNXA	SLC6A11	SLC22A3
		TOP1P1	SLC8A2	SLC24A3
		TOX2	SLCO4A1	SLC24A5
		TRIM9	SLFN11	SLC25A21
		TXNRD2	SLITRK3	SLC35F3
		UGP2	SMIM3	SLC38A3
		USH1G	SMPDL3B	SLC38A4
		VWA5A	SNTB1	SLC45A1
		VWF	SNTG2	SLC51A
		WBSCR17	SP140	SLC5A5
		WDR88	SPARCL1	SLC9B1
		WNT7B	SPATA6L	SLFN13
		WWC1	SPEF1	SMIM10
		XG	SPI1	SMKR1
		ZFHX2	SPTBN4	SORL1
		ZMAT1	SPTSSB	SOX2
		ZNF185	SSC5D	SOX3
		ZNF469	SST	SPATA12
		ZNF512B	STC2	SPIB
		ZNF664-FAM101A	SULT2B1	SPP1
			SVOP	ST8SIA3
			SYNGR3	STAMBPL1
			SYNJ2	STK32B
			SYT2	STK32C
			SYT9	STOML3
			TAP1	STOX1
			TBC1D3P2	SYT6
			TCF7L1	TCERG1L
			TDGF1P3	TCL1B
			TDRKH	TDGF1
			TEK	TERF1
			THSD7A	TESC
			THY1	TFPI2
			TLR4	TGIF2-C20orf24
			TMEM221	THBS2
			TMEM35	THSD7B
			TMSB4X	TIGD3
			TRERF1	TKTL1
			TRIM2	TLE6
			TRPC4	TM4SF1
			TTYH2	TM7SF3
			TUBB4A	TMEM121
			UCN2	TMEM145
			UNC80	TMEM178A
			USH2A	TMEM212
			VAT1L	TMEM253
			VGLL3	TMEM63C
			WNT2B	TNN
			WNT4	TNNI3
			ZMYND10	TOX
			ZNF177	TPSG1
			ZNF219	TPTE2P3
			ZNF608	TRIM22
				TRIM24
				TRIM6-TRIM34
				TRPC6
				TRPM2
				TSGA10IP
				TSPAN18
				TTBK1
				TTYH1
				ULK4P2
				UNC13A
				UNC5A
				UNC79
				VGF
				VSNL1
				WNT10B
				WNT8B
				XKR9
				ZIC2
				ZIC5
				ZNF280A
				ZNF483
				ZNF488
				ZNF663
